# Supplementary material for: An Earliest Endosymbiont, Wolbachia massiliensis sp. nov., Strain PL13 from the Bed Bug (Cimex hemipterus), Type Strain of a New Supergroup T
Source: Int J Mol Sci. 2020 Oct 29;21(21):8064. doi: 10.3390/ijms21218064 (PMC7662661; doi:10.3390/ijms21218064)
Supplement: Supplementary file 1 [file ijms-21-08064-s001.zip]

Archive with 7 entries (7 files):
- Figure S1.tif
- Figure S2.tif
- Figure S3.tif
- Figure S4.tif
- Table S1.docx
- Table S2.xlsx
- Table S3.xlsm
