# Supplementary material for: An Earliest Endosymbiont, Wolbachia massiliensis sp. nov., Strain PL13 from the Bed Bug (Cimex hemipterus), Type Strain of a New Supergroup T
Source: Int J Mol Sci. 2020 Oct 29;21(21):8064. doi: 10.3390/ijms21218064 (PMC7662661; doi:10.3390/ijms21218064)
Supplement: Supplementary file 1 [file ijms-21-08064-s001.zip › Table S2.xlsx]

## Sheet: COGs
Description	COG	Description	CP046579 wCtub	CP046578 wDimm	MJMG01000000 wPpe	CP034333 wBmal	wChem PL13	AM999887 wPip	CP051157 wCfeJ	CP051156 wCfelT	AE017196 wDmel	CP021120 wCmeg	AP013028 wClec	WQMQ00000000 wApol	CP051608 wDcit	CP015510 wFcan
General function prediction only	[R]	General function prediction only [R]	12	12	16	18	19	15	23	18	22	21	21	25	27	30
Replication, recombination and repair	[L]	Replication, recombination and repair [L]	31	30	38	39	41	33	46	46	50	54	44	58	72	76
Cell cycle control, mitosis and meiosis	[D]	Cell cycle control, mitosis and meiosis [D]	7	9	10	11	11	10	11	12	13	11	11	12	15	15
Signal transduction mechanisms	[T]	Signal transduction mechanisms [T]	5	6	22	14	46	54	53	74	29	64	36	15	98	124
Function unknown	[S]	Function unknown [S]	4	6	7	4	9	7	11	9	13	11	10	8	11	10
Transcription	[K]	Transcription [K]	14	14	15	16	23	10	24	23	22	20	18	15	27	25
Cell motility	[N]	Cell motility [N]	1	1	2	2	3	2	3	4	3	4	2	3	3	3
Mobilome: prophages, transposons	[X]	Mobilome: prophages, transposons [X]	0	0	0	0	61	61	8	32	58	57	116	33	101	92
Secondary metabolites biosynthesis, transport and catabolism	[Q]	Secondary metabolites biosynthesis, transport and catabolism [Q]	0	1	0	0	1	1	1	1	1	1	2	1	1	1
Defense mechanisms	[V]	Defense mechanisms [V]	3	3	6	7	7	6	10	9	11	8	13	9	6	15
Chromatin structure and dynamics	[B]	Chromatin structure and dynamics [B]	0	0	0	0	0	0	0	0	0	0	0	0	0	0
Rna processing and modification	[A]	Rna processing and modification [A]	0	0	0	0	0	0	0	0	0	0	0	0	0	0
Extracellular structures	[W]	Extracellular structures [W]	0	0	0	0	0	0	0	0	0	0	0	0	0	0
Nuclear structure	[Y]	Nuclear structure [Y]	0	0	0	0	0	0	0	0	0	0	0	0	0	0
Cytoskeleton	[Z]	Cytoskeleton [Z]	0	0	0	0	0	0	0	0	0	0	0	0	0	0
Carbohydrate transport and metabolism	[G]	Carbohydrate transport and metabolism [G]	13	13	14	17	14	13	20	17	17	20	19	16	18	17
Amino acid transport and metabolism	[E]	Amino acid transport and metabolism [E]	21	24	23	22	22	19	27	29	29	29	28	25	28	26
Coenzyme transport and metabolism	[H]	Coenzyme transport and metabolism [H]	32	28	27	28	24	27	39	44	34	33	40	36	33	31
Posttanslational modification, protein turnover,chaperones	[O]	Posttanslational modification, protein turnover,chaperones [O]	35	33	36	37	32	31	42	45	41	45	38	46	50	43
Cell wall/membrane biogenesis	[M]	Cell wall/membrane biogenesis [M]	24	25	25	26	23	21	30	29	33	36	29	35	29	33
Intracellular trafficking and secretion	[U]	Intracellular trafficking and secretion [U]	14	15	17	15	12	12	15	16	16	20	16	16	20	18
Translation	[J]	Translation [J]	104	103	104	108	95	70	110	114	111	113	112	108	113	119
Lipid transport and metabolism	[I]	Lipid transport and metabolism [I]	21	20	21	20	19	13	23	23	23	25	23	26	23	28
Nucleotide transport and metabolism	[F]	Nucleotide transport and metabolism [F]	33	31	33	32	30	23	34	33	33	33	32	26	33	33
Inorganic ion transport and metabolism	[P]	Inorganic ion transport and metabolism [P]	11	16	17	16	18	8	17	16	16	15	17	22	16	17
Energy production and conversion	[C]	Energy production and conversion [C]	44	48	51	54	48	29	53	54	54	51	52	60	52	53

## Sheet: XLSTAT_20200826_005739_1_HID
6.42969	131.806	9.95312	30.624		CP015510 wFcan [E]	CP051608 wDcit [?]	WQMQ00000000 wApol [S]	AP013028 wClec [F]	CP021120 wCmeg [A]	AE017196 wDmel [A]	CP051156 wCfelT [?]	CP051157 wCfeJ [?]	AM999887 wPel [B]	wChem PL13 [T]	CP034333 wBmal [D]	MJMG01000000 wPpe [L]	CP046578 wDimm [C]	CP046579 wCtub [J]
2.73438	131.806	3.42188	30.624	Energy production and conversion [C]	1	1	1	1	1	1	1	1	1	1	1	1	1	1
2.73438	24.7176	3.42188	11.8906	Inorganic ion transport and metabolism [P]	1	1	1	1	1	1	1	1	1	1	1	1	1	1
1.5	24.7176	1.5	11.8906	Nucleotide transport and metabolism [F]	1	1	1	1	1	1	1	1	1	1	1	1	1	1
1.5	6.99587	1.5	1.51909	Lipid transport and metabolism [I]	1	1	1	1	1	1	1	1	1	1	1	1	1	1
1	6.99587	1	1.51909	Translation [J]	1	1	1	1	1	1	1	1	1	1	1	1	1	1
1	0	1	0	Intracellular trafficking and secretion [U]	1	1	1	1	1	1	1	1	1	1	1	1	1	1
1	6.99587	1	1.51909	Cell wall/membrane biogenesis [M]	1	1	1	1	1	1	1	1	1	1	1	1	1	1
2	6.99587	2	1.51909	Posttanslational modification, protein turnover,chaperones [O]	1	1	1	1	1	1	1	1	1	1	1	1	1	1
2	0	2	0	Coenzyme transport and metabolism [H]	1	1	1	1	1	1	1	1	1	1	1	1	1	1
2	6.99587	2	1.51909	Amino acid transport and metabolism [E]	1	1	1	1	1	1	1	1	1	1	1	1	1	1
1.5	6.99587	1.5	1.51909	Carbohydrate transport and metabolism [G]	1	1	1	1	1	1	1	1	1	1	1	1	1	1
1.5	24.7176	1.5	11.8906	Cytoskeleton [Z]	1	1	1	1	1	1	1	1	1	1	1	1	1	1
3.96875	24.7176	5.34375	11.8906	Nuclear structure [Y]	1	1	1	1	1	1	1	1	1	1	1	1	1	1
3.96875	15.5148	5.34375	9.00133	Extracellular structures [W]	1	1	1	1	1	1	1	1	1	1	1	1	1	1
3	15.5148	3	9.00133	Rna processing and modification [A]	1	1	1	1	1	1	1	1	1	1	1	1	1	1
3	0	3	0	Chromatin structure and dynamics [B]	1	1	1	1	1	1	1	1	1	1	1	1	1	1
3	15.5148	3	9.00133	Defense mechanisms [V]	1	1	1	1	1	1	1	1	1	1	1	1	1	1
4.9375	15.5148	7.6875	9.00133	Secondary metabolites biosynthesis, transport and catabolism [Q]	1	1	1	1	1	1	1	1	1	1	1	1	1	1
4.9375	11.2272	7.6875	8.61543	Mobilome: prophages, transposons [X]	1	1	1	1	1	1	1	1	1	1	1	1	1	1
4	11.2272	5.625	8.61543	Cell motility [N]	1	1	1	1	1	1	1	1	1	1	1	1	1	1
4	0	5.625	4.72921	Transcription [K]	1	1	1	1	1	1	1	1	1	1	1	1	1	1
4	11.2272	4.5	4.72921	Function unknown [S]	1	1	1	1	1	1	1	1	1	1	1	1	1	1
5.875	11.2272	4.5	1.27066	Signal transduction mechanisms [T]	1	1	1	1	1	1	1	1	1	1	1	1	1	1
5.875	6.93811	4	1.27066	Cell cycle control, mitosis and meiosis [D]	1	1	1	1	1	1	1	1	1	1	1	1	1	1
5	6.93811	4	0	Replication, recombination and repair [L]	1	1	1	1	1	1	1	1	1	1	1	1	1	1
5	0	4	1.27066	General function prediction only [R]	1	1	1	1	1	1	1	1	1	1	1	1	1	1
5	6.93811	5	1.27066
6.75	6.93811	5	0
6.75	4.88464	5	1.27066
6	4.88464	4.5	1.27066
6	0	4.5	4.72921
6	4.88464	6.75	4.72921
7.5	4.88464	6.75	3.41038
7.5	3.48734	6	3.41038
7	3.48734	6	0
7	0	6	3.41038
7	3.48734	7.5	3.41038
8	3.48734	7.5	2.55084
8	0	7	2.55084
8	3.48734	7	0
7.5	3.48734	7	2.55084
7.5	4.88464	8	2.55084
6.75	4.88464	8	0
6.75	6.93811	8	2.55084
5.875	6.93811	7.5	2.55084
5.875	11.2272	7.5	3.41038
4.9375	11.2272	6.75	3.41038
4.9375	15.5148	6.75	4.72921
3.96875	15.5148	5.625	4.72921
3.96875	24.7176	5.625	8.61543
2.73438	24.7176	9.75	8.61543
2.73438	131.806	9.75	4.73316
10.125	131.806	9	4.73316
10.125	35.053	9	0
9	35.053	9	4.73316
9	0	10.5	4.73316
9	35.053	10.5	2.65619
11.25	35.053	10	2.65619
11.25	15.7049	10	0
10	15.7049	10	2.65619
10	0	11	2.65619
10	15.7049	11	0
12.5	15.7049	11	2.65619
12.5	9.4528	10.5	2.65619
11.5	9.4528	10.5	4.73316
11.5	2.31506	9.75	4.73316
11	2.31506	9.75	8.61543
11	0	7.6875	8.61543
11	2.31506	7.6875	9.00133
12	2.31506	5.34375	9.00133
12	0	5.34375	11.8906
12	2.31506	3.42188	11.8906
11.5	2.31506	3.42188	30.624
11.5	9.4528	16.4844	30.624
13.5	9.4528	16.4844	28.3594
13.5	4.90267	12.9375	28.3594
13	4.90267	12.9375	0
13	0	12	0
13	4.90267	12	0
14	4.90267	12	0
14	0	13.875	0
14	4.90267	13.875	0
13.5	4.90267	13	0
13.5	9.4528	13	0
12.5	9.4528	13	0
12.5	15.7049	14.75	0
11.25	15.7049	14.75	0
11.25	35.053	14	0
10.125	35.053	14	0
10.125	131.806	14	0
6.42969	131.806	15.5	0
		15.5	0
		15	0
		15	0
		15	0
		16	0
		16	0
		16	0
		15.5	0
		15.5	0
		14.75	0
		14.75	0
		13.875	0
		13.875	0
		12.9375	0
		12.9375	28.3594
		20.0312	28.3594
		20.0312	12.8332
		17.75	12.8332
		17.75	6.31501
		17	6.31501
		17	0
		17	6.31501
		18.5	6.31501
		18.5	3.48082
		18	3.48082
		18	0
		18	3.48082
		19	3.48082
		19	0
		19	3.48082
		18.5	3.48082
		18.5	6.31501
		17.75	6.31501
		17.75	12.8332
		22.3125	12.8332
		22.3125	7.90497
		20.75	7.90497
		20.75	4.13965
		20	4.13965
		20	0
		20	4.13965
		21.5	4.13965
		21.5	3.61773
		21	3.61773
		21	0
		21	3.61773
		22	3.61773
		22	0
		22	3.61773
		21.5	3.61773
		21.5	4.13965
		20.75	4.13965
		20.75	7.90497
		23.875	7.90497
		23.875	4.49262
		23	4.49262
		23	0
		23	4.49262
		24.75	4.49262
		24.75	1.44811
		24	1.44811
		24	0
		24	1.44811
		25.5	1.44811
		25.5	0.68964
		25	0.68964
		25	0
		25	0.68964
		26	0.68964
		26	0
		26	0.68964
		25.5	0.68964
		25.5	1.44811
		24.75	1.44811
		24.75	4.49262
		23.875	4.49262
		23.875	7.90497
		22.3125	7.90497
		22.3125	12.8332
		20.0312	12.8332
		20.0312	28.3594
		16.4844	28.3594
		16.4844	30.624
		9.95312	30.624
