# Supplementary material for: An Earliest Endosymbiont, Wolbachia massiliensis sp. nov., Strain PL13 from the Bed Bug (Cimex hemipterus), Type Strain of a New Supergroup T
Source: Int J Mol Sci. 2020 Oct 29;21(21):8064. doi: 10.3390/ijms21218064 (PMC7662661; doi:10.3390/ijms21218064)
Supplement: Supplementary file 1 [file ijms-21-08064-s001.zip › Table S3.xlsm]

## Sheet: KEGG Pathways
KEEG Pathway	CP021120 wCmeg	AM999887 wPel	CP051608 Diaphorina citri	wChem str. PL13	AP013028 wClec	CP051156 wCfel T	CP051157 wCfeJ	CP034333 wBmal	AE017196 wMel	CP015510 wFcan	CP046578 wDimm	WQMQ00000000 wApol	MJMG01000000 wPpe	wCtub
Ascorbate and aldarate metabolism	1	0	0	0	1	0	0	0	1	1	0	0	0	0
Ether lipid metabolism	1	1	1	0	1	0	1	1	1	1	1	1	0	1
Starch and sucrose metabolism	1	1	1	0	0	0	0	0	0	1	0	0	0	0
Vitamin B6 metabolism	2	2	2	0	2	0	2	2	2	2	2	2	2	2
Aminobenzoate degradation	1	1	1	1	1	1	1	1	1	1	1	1	1	1
AMPK signaling pathway	1	1	1	1	1	1	1	1	1	1	1	1	1	1
Antigen processing and presentation	1	1	1	1	1	1	1	1	1	1	1	1	1	1
Apoptosis - multiple species	1	1	1	1	1	1	1	1	1	1	1	1	1	1
Apoptosis	1	1	1	1	1	1	1	1	1	1	1	1	1	1
Axon regeneration	1	1	1	1	0	1	0	0	1	1	0	0	0	0
Benzoate degradation	1	1	1	1	1	1	1	1	1	1	1	1	1	1
beta-Alanine metabolism	1	1	1	1	1	1	1	1	1	1	1	1	1	1
Biofilm formation - Escherichia coli	1	1	1	1	1	1	1	1	1	1	1	1	1	1
Biofilm formation - Vibrio cholerae	0	0	0	1	1	1	1	1	1	1	0	1	1	0
Biosynthesis of ansamycins	1	1	1	1	1	1	1	1	1	1	1	1	1	1
Biosynthesis of various secondary metabolites - part 2	1	1	1	1	1	1	1	1	1	1	1	1	1	1
Chemical carcinogenesis	1	1	1	1	1	1	1	1	1	1	1	1	0	0
Choline metabolism in cancer	1	1	1	1	0	1	0	0	1	1	0	0	0	0
Colorectal cancer	1	1	1	1	1	1	1	1	1	1	1	1	1	1
Cushing syndrome	1	1	1	1	1	1	1	1	1	1	1	1	1	1
Cyanoamino acid metabolism	1	1	1	1	1	1	1	1	1	1	1	0	1	1
D-Alanine metabolism	1	1	1	1	1	1	1	1	1	1	1	1	1	1
Drug metabolism - cytochrome P450	1	1	1	1	1	1	1	1	1	1	1	1	0	0
Epithelial cell signaling in Helicobacter pylori infection	1	1	1	1	1	1	1	1	1	1	1	1	1	1
Epstein-Barr virus infection	1	1	1	1	1	1	1	1	1	1	1	1	1	1
Estrogen signaling pathway	1	1	1	1	1	1	1	1	1	1	1	1	1	1
FoxO signaling pathway	1	1	1	1	1	1	1	1	1	1	1	1	1	1
GABAergic synapse	1	1	1	1	1	1	1	1	1	1	1	1	1	1
Glutamatergic synapse	1	1	1	1	1	1	1	1	1	1	1	1	1	1
Hepatitis B	1	1	1	1	1	1	1	1	1	1	1	1	1	1
Hepatitis C	1	1	1	1	1	1	1	1	1	1	1	1	1	1
Hepatocellular carcinoma	1	1	1	1	1	1	1	1	1	1	1	1	0	0
Herpes simplex virus 1 infection	1	1	1	1	1	1	1	1	1	1	1	1	1	1
Human cytomegalovirus infection	1	1	1	1	1	1	1	1	1	1	1	1	1	1
Human immunodeficiency virus 1 infection	1	1	1	1	1	1	1	1	1	1	1	1	1	1
IL-17 signaling pathway	1	1	1	1	1	1	1	1	1	1	1	1	1	1
Influenza A	1	1	1	1	1	1	1	1	1	1	1	1	1	1
Insulin resistance	1	1	1	1	1	1	1	1	1	1	1	1	1	1
Isoquinoline alkaloid biosynthesis	1	1	1	1	1	1	1	1	1	1	1	1	1	1
Kaposi sarcoma-associated herpesvirus infection	1	1	1	1	1	1	1	1	1	1	1	1	1	1
Longevity regulating pathway	1	1	1	1	1	1	1	1	1	1	1	1	1	1
MAPK signaling pathway - fly	1	1	1	1	1	1	1	1	1	1	1	1	1	1
MAPK signaling pathway - plant	1	1	1	1	1	1	1	1	1	1	1	1	1	1
Measles	1	1	1	1	1	1	1	1	1	1	1	1	1	1
Metabolism of xenobiotics by cytochrome P450	1	1	1	1	1	1	1	1	1	1	1	1	0	0
Novobiocin biosynthesis	1	1	1	1	1	1	1	1	1	1	1	1	1	1
p53 signaling pathway	1	1	1	1	1	1	1	1	1	1	1	1	1	1
Pentose and glucuronate interconversions	2	1	1	1	2	1	1	1	2	2	1	1	0	1
Pertussis	1	1	1	1	1	1	1	1	1	1	1	1	1	1
Phenylalanine metabolism	1	1	1	1	1	1	1	1	1	1	1	1	1	1
Phenylalanine, tyrosine and tryptophan biosynthesis	1	1	1	1	1	1	1	1	1	1	1	1	1	1
Phenylpropanoid biosynthesis	1	1	1	1	1	1	1	1	1	1	1	1	1	1
Phospholipase D signaling pathway	1	1	1	1	0	1	0	0	1	1	0	0	0	0
PI3K-Akt signaling pathway	1	1	1	1	1	1	1	1	1	1	1	1	1	1
Polycyclic aromatic hydrocarbon degradation	1	1	1	1	1	1	1	1	1	1	1	1	1	1
PPAR signaling pathway	1	1	1	1	1	1	1	1	1	1	1	1	1	1
Progesterone-mediated oocyte maturation	1	1	1	1	1	1	1	1	1	1	1	1	1	1
Prostate cancer	1	1	1	1	1	1	1	1	1	1	1	1	1	1
Protein digestion and absorption	1	1	1	1	0	1	0	0	0	1	0	1	0	0
Proteoglycans in cancer	1	1	1	1	1	1	1	1	1	1	1	0	1	1
Renal cell carcinoma	1	1	1	1	1	1	1	1	1	1	1	1	1	1
Ribosome biogenesis in eukaryotes	1	1	1	1	1	1	1	1	1	1	1	0	1	1
Shigellosis	1	1	1	1	1	1	1	1	1	1	1	1	1	1
Small cell lung cancer	1	1	1	1	1	1	1	1	1	1	1	1	1	1
Streptomycin biosynthesis	1	1	1	1	1	1	1	1	1	1	1	1	1	1
Taurine and hypotaurine metabolism	1	1	1	1	1	1	1	1	1	1	1	1	1	1
Th17 cell differentiation	1	1	1	1	1	1	1	1	1	1	1	1	1	1
Toxoplasmosis	1	1	1	1	1	1	1	1	1	1	1	1	1	1
Tropane, piperidine and pyridine alkaloid biosynthesis	1	1	1	1	1	1	1	1	1	1	1	1	1	1
Type I diabetes mellitus	1	1	1	1	1	1	1	1	1	1	1	1	1	1
Tyrosine metabolism	1	1	1	1	1	1	1	1	1	1	1	1	1	1
Viral myocarditis	1	1	1	1	1	1	1	1	1	1	1	1	1	1
Zeatin biosynthesis	1	1	1	1	1	1	1	1	1	1	1	1	1	1
Antifolate resistance	3	3	3	2	3	2	3	2	3	2	3	2	2	3
Apoptosis - fly	2	2	2	2	2	2	2	2	2	2	2	1	2	2
Arginine and proline metabolism	2	2	2	2	2	2	2	2	2	2	1	2	2	1
C5-Branched dibasic acid metabolism	2	2	2	2	2	2	2	2	2	2	2	2	2	2
Cationic antimicrobial peptide (CAMP) resistance	2	2	2	2	2	2	2	2	2	2	2	2	2	2
Degradation of aromatic compounds	2	2	2	2	2	2	2	2	2	2	2	2	2	2
Folate biosynthesis	5	5	4	2	6	2	6	3	4	2	5	5	1	5
Glucagon signaling pathway	2	2	2	2	2	2	2	2	2	2	2	1	2	2
Inositol phosphate metabolism	2	2	2	2	2	2	2	2	2	2	2	2	2	2
Lipoic acid metabolism	2	2	2	2	2	2	2	2	2	2	2	2	2	2
Longevity regulating pathway - multiple species	2	2	2	2	2	2	2	2	2	1	2	2	2	2
Lysine degradation	2	2	2	2	2	2	2	2	2	2	2	2	2	2
Necroptosis	2	2	2	2	2	2	2	2	2	2	2	2	2	2
Nicotinate and nicotinamide metabolism	2	2	2	2	2	2	2	2	2	2	2	2	2	2
Nitrogen metabolism	2	2	2	2	2	2	2	2	2	2	2	2	2	2
NOD-like receptor signaling pathway	2	2	2	2	2	2	2	2	2	2	2	2	2	2
Pathogenic Escherichia coli infection	2	2	2	2	2	2	2	2	2	2	2	2	2	2
Platinum drug resistance	2	2	2	2	2	2	2	2	2	2	2	2	1	1
Protein processing in endoplasmic reticulum	3	3	3	2	1	2	2	1	1	1	1	1	2	1
Sulfur relay system	2	2	2	2	2	2	2	2	2	2	2	2	2	2
Tryptophan metabolism	2	2	2	2	2	2	2	2	2	2	2	2	2	2
beta-Lactam resistance	2	2	2	3	3	3	3	3	3	3	2	3	2	2
Butanoate metabolism	3	3	3	3	4	3	3	3	3	3	3	3	2	4
Cardiac muscle contraction	3	3	3	3	3	3	3	3	3	3	3	3	3	3
Central carbon metabolism in cancer	3	3	3	3	3	3	3	3	3	3	3	2	3	3
D-Glutamine and D-glutamate metabolism	3	3	3	3	3	3	3	3	3	3	3	3	3	3
Fluid shear stress and atherosclerosis	3	3	3	3	3	3	3	3	3	3	3	3	2	2
Pantothenate and CoA biosynthesis	3	3	3	3	3	3	3	3	3	3	3	3	3	3
Peroxisome	3	3	3	3	3	3	3	3	3	3	3	3	3	3
Phosphatidylinositol signaling system	3	3	3	3	2	3	2	2	3	3	2	2	2	2
Plant-pathogen interaction	3	3	3	3	3	3	3	3	3	3	3	3	3	3
Prodigiosin biosynthesis	3	3	3	3	3	3	3	3	3	3	3	3	3	3
RNA polymerase	3	3	3	3	3	3	3	3	3	3	3	3	3	3
Selenocompound metabolism	3	3	3	3	3	3	3	3	3	3	3	3	3	3
Thiamine metabolism	4	4	4	3	4	3	4	4	4	3	2	4	2	2
Valine, leucine and isoleucine degradation	3	3	3	3	3	3	3	3	3	3	3	3	3	3
Amyotrophic lateral sclerosis (ALS)	5	5	5	4	4	4	4	4	4	4	4	4	4	4
Glycerolipid metabolism	4	4	4	4	3	4	3	3	4	4	3	2	3	3
Legionellosis	5	5	5	4	4	4	4	4	4	4	4	4	4	4
Monobactam biosynthesis	4	4	4	4	4	4	4	4	4	4	4	4	4	4
Non-alcoholic fatty liver disease	4	4	4	4	4	4	4	4	4	4	4	4	4	4
Pathways in cancer	4	4	4	4	4	4	4	4	4	4	4	4	3	3
Prion diseases	4	4	4	4	4	4	4	4	4	4	4	4	4	4
Salmonella infection	4	4	4	4	4	4	4	4	4	4	4	4	4	4
Tuberculosis	4	4	4	4	4	4	4	4	4	4	4	4	4	4
Vancomycin resistance	4	4	4	4	4	4	4	4	4	4	4	4	4	4
Alzheimer disease	5	5	5	5	5	5	5	5	5	5	5	5	5	5
Biotin metabolism	5	5	5	5	5	5	5	5	5	5	5	5	5	5
Drug metabolism - other enzymes	5	5	5	5	5	5	5	5	5	5	5	5	4	4
Fructose and mannose metabolism	5	5	5	5	5	5	5	5	4	5	4	5	4	4
Glutathione metabolism	5	5	5	5	5	5	5	5	5	5	5	5	3	4
HIF-1 signaling pathway	5	5	5	5	5	5	5	5	5	5	5	4	5	5
Huntington disease	5	5	5	5	5	5	5	5	5	5	5	5	5	5
Longevity regulating pathway - worm	5	5	5	5	5	5	5	5	5	5	5	5	4	4
Parkinson disease	5	5	5	5	5	5	5	5	5	5	5	5	5	5
Amino sugar and nucleotide sugar metabolism	7	6	6	6	7	6	6	6	6	7	5	5	5	5
Arginine biosynthesis	6	6	6	6	6	6	6	6	6	6	6	5	6	6
Methane metabolism	6	6	6	6	6	6	6	6	6	6	6	5	6	6
Nucleotide excision repair	6	6	6	6	6	6	6	6	6	6	6	5	3	4
Pentose phosphate pathway	6	6	6	6	6	6	6	6	6	6	6	6	5	6
Propanoate metabolism	6	6	6	6	6	6	6	6	6	6	6	6	6	6
Riboflavin metabolism	6	6	6	6	6	6	6	6	6	6	5	6	1	6
Thermogenesis	6	6	6	6	6	6	6	6	6	6	5	6	6	6
Fatty acid biosynthesis	7	7	7	7	7	7	7	7	7	7	7	7	7	7
Fatty acid metabolism	7	7	7	7	7	7	7	7	7	7	7	7	7	7
Glycine, serine and threonine metabolism	8	7	7	7	7	7	7	7	8	8	7	6	7	7
One carbon pool by folate	8	8	8	7	8	7	8	7	8	7	8	7	7	8
Ubiquinone and other terpenoid-quinone biosynthesis	7	7	7	7	7	7	7	6	7	7	7	6	7	7
2-Oxocarboxylic acid metabolism	8	8	8	8	8	8	8	8	8	8	8	7	8	8
Base excision repair	8	8	8	8	8	8	8	8	8	7	8	8	7	7
Cysteine and methionine metabolism	8	8	8	8	8	8	8	8	8	8	8	8	7	8
Photosynthesis	8	8	8	8	8	8	8	8	8	8	8	8	8	8
Pyruvate metabolism	8	8	8	8	8	8	8	8	8	8	8	7	8	8
Terpenoid backbone biosynthesis	8	8	8	8	8	8	8	8	8	8	7	8	8	8
Glycerophospholipid metabolism	11	11	11	9	10	9	10	10	11	11	10	9	9	10
Glyoxylate and dicarboxylate metabolism	9	9	9	9	9	9	9	9	9	9	9	8	9	9
Carbon fixation in photosynthetic organisms	10	10	10	10	10	10	10	10	10	10	10	10	9	10
Lysine biosynthesis	10	10	10	10	10	10	10	10	10	10	10	10	10	10
RNA degradation	10	10	10	10	10	10	10	10	10	10	10	10	9	10
Carbon fixation pathways in prokaryotes	11	11	11	11	12	11	11	11	11	11	11	11	10	12
Quorum sensing	11	11	11	11	11	11	11	11	10	11	11	10	8	10
Alanine, aspartate and glutamate metabolism	12	12	12	12	12	12	12	12	12	12	11	11	12	11
Glycolysis / Gluconeogenesis	12	12	12	12	12	12	12	12	12	12	12	11	12	12
Mismatch repair	12	12	12	12	12	12	12	12	12	12	12	10	12	12
Porphyrin and chlorophyll metabolism	12	12	12	12	12	12	12	12	12	12	10	11	12	11
DNA replication	13	13	13	13	13	13	13	13	13	13	13	12	13	13
Peptidoglycan biosynthesis	12	12	12	13	13	13	13	13	13	13	12	12	12	12
Protein export	14	14	14	14	14	14	14	14	14	14	15	13	14	14
Two-component system	15	15	15	14	14	14	16	14	16	15	12	16	14	13
Cell cycle - Caulobacter	15	15	15	16	16	16	15	16	15	16	13	15	15	12
Citrate cycle (TCA cycle)	16	16	16	16	17	16	16	16	16	16	16	15	15	17
Pyrimidine metabolism	17	17	17	17	17	17	17	17	17	17	17	15	17	17
Homologous recombination	18	18	18	18	18	18	18	18	18	18	11	16	18	17
ABC transporters	20	20	20	20	20	20	20	20	18	20	17	18	20	12
Bacterial secretion system	21	21	21	22	22	22	22	22	22	22	22	21	22	21
Purine metabolism	22	22	22	22	22	22	22	22	22	22	22	20	22	22
Aminoacyl-tRNA biosynthesis	24	24	24	24	24	24	24	24	24	24	24	23	23	24
Biosynthesis of amino acids	28	27	27	27	27	27	27	27	28	28	27	25	26	27
Carbon metabolism	33	33	33	33	34	33	33	33	33	33	33	31	31	34
Oxidative phosphorylation	35	35	35	35	36	35	37	35	37	35	34	36	34	36
Microbial metabolism in diverse environments	51	50	50	49	51	49	50	50	51	51	50	48	48	51
Ribosome	50	50	51	51	51	51	50	49	51	51	51	48	47	51
Biosynthesis of secondary metabolites	108	107	107	106	107	106	106	105	107	108	101	98	97	105
Metabolic pathways	205	203	202	195	204	195	202	198	202	201	194	188	185	197

## Sheet: XLSTAT_20200904_064621_1_HID
4.94531	310.351	26.7001	195.893		WQMQ00000000 wApol	CP021120 wCmeg	AM999887 wPel	CP051608 Diaphorina citri	wChem str. PL13	CP051156 wCfel T	AP013028 wClec	CP051157 wCfeJ	CP034333 wBmal	AE017196 wMel	CP015510 wFcan	MJMG01000000 wPpe	CP046578 wDimm	wCtub
1	310.351	10.25	195.893	DNA replication	1	1	1	1	1	1	1	1	1	1	1	1	1	1
1	0	10.25	8.30181	Glycolysis / Gluconeogenesis	1	1	1	1	1	1	1	1	1	1	1	1	1	1
1	310.351	1.99998	8.30181	Glyoxylate and dicarboxylate metabolism	1	1	1	1	1	1	1	1	1	1	1	1	1	1
8.89062	310.351	1.99998	0	Pyruvate metabolism	1	1	1	1	1	1	1	1	1	1	1	1	1	1
8.89062	254.569	1	0	2-Oxocarboxylic acid metabolism	1	1	1	1	1	1	1	1	1	1	1	1	1	1
5.03125	254.569	1	0	Methane metabolism	1	1	1	1	1	1	1	1	1	1	1	1	1	1
5.03125	97.1699	1	0	Arginine biosynthesis	1	1	1	1	1	1	1	1	1	1	1	1	1	1
2.75	97.1699	2.99997	0	HIF-1 signaling pathway	1	1	1	1	1	1	1	1	1	1	1	1	1	1
2.75	10.5996	2.99997	0	Central carbon metabolism in cancer	1	1	1	1	1	1	1	1	1	1	1	1	1	1
2	10.5996	2	0	Glucagon signaling pathway	1	1	1	1	1	1	1	1	1	1	1	1	1	1
2	0	2	0	Apoptosis - fly	1	1	1	1	1	1	1	1	1	1	1	1	1	1
2	10.5996	2	0	Ribosome biogenesis in eukaryotes	1	1	1	1	1	1	1	1	1	1	1	1	1	1
3.5	10.5996	3.99994	0	Proteoglycans in cancer	1	1	1	1	1	1	1	1	1	1	1	1	1	1
3.5	0.499239	3.99994	0	Cyanoamino acid metabolism	1	1	1	1	1	1	1	1	1	1	1	1	1	1
3	0.499239	3	0	Purine metabolism	1	1	1	1	1	1	1	1	1	1	1	1	1	1
3	0	3	0	Mismatch repair	1	1	1	1	1	1	1	1	1	1	1	1	1	1
3	0.499239	3	0	Pyrimidine metabolism	1	1	1	1	1	1	1	1	1	1	1	1	1	1
4	0.499239	4.99988	0	Protein export	1	1	1	1	1	1	1	1	1	1	1	1	1	1
4	0	4.99988	0	Ubiquinone and other terpenoid-quinone biosynthesis	1	1	1	1	1	1	1	1	1	1	1	1	1	1
4	0.499239	4	0	Glycerolipid metabolism	1	1	1	1	1	1	1	1	1	1	1	1	1	1
3.5	0.499239	4	0	Phosphatidylinositol signaling system	1	1	1	1	1	1	1	1	1	1	1	1	1	1
3.5	10.5996	4	0	Phospholipase D signaling pathway	1	1	1	1	1	1	1	1	1	1	1	1	1	1
2.75	10.5996	5.99976	0	Axon regeneration	1	1	1	1	1	1	1	1	1	1	1	1	1	1
2.75	97.1699	5.99976	0	Choline metabolism in cancer	1	1	1	1	1	1	1	1	1	1	1	1	1	1
7.3125	97.1699	5	0	Starch and sucrose metabolism	1	1	1	1	1	1	1	1	1	1	1	1	1	1
7.3125	60.6303	5	0	Protein processing in endoplasmic reticulum	1	1	1	1	1	1	1	1	1	1	1	1	1	1
5.5	60.6303	5	0	Amyotrophic lateral sclerosis (ALS)	1	1	1	1	1	1	1	1	1	1	1	1	1	1
5.5	0	6.99951	0	Legionellosis	1	1	1	1	1	1	1	1	1	1	1	1	1	1
5	0	6.99951	0	Bacterial secretion system	1	1	1	1	1	1	1	1	1	1	1	1	1	1
5	0	6	0	Biofilm formation - Vibrio cholerae	1	1	1	1	1	1	1	1	1	1	1	1	1	1
5	0	6	0	Peptidoglycan biosynthesis	1	1	1	1	1	1	1	1	1	1	1	1	1	1
6	0	6	0	beta-Lactam resistance	1	1	1	1	1	1	1	1	1	1	1	1	1	1
6	0	7.99902	0	Oxidative phosphorylation	1	1	1	1	1	1	1	1	1	1	1	1	1	1
6	0	7.99902	0	Two-component system	1	1	1	1	1	1	1	1	1	1	1	1	1	1
5.5	0	7	0	Thiamine metabolism	1	1	1	1	1	1	1	1	1	1	1	1	1	1
5.5	60.6303	7	0	Thermogenesis	1	1	1	1	1	1	1	1	1	1	1	1	1	1
9.125	60.6303	7	0	Terpenoid backbone biosynthesis	1	1	1	1	1	1	1	1	1	1	1	1	1	1
9.125	50.5362	8.99805	0	Alanine, aspartate and glutamate metabolism	1	1	1	1	1	1	1	1	1	1	1	1	1	1
7.75	50.5362	8.99805	0	Homologous recombination	1	1	1	1	1	1	1	1	1	1	1	1	1	1
7.75	21.0878	8	0	Porphyrin and chlorophyll metabolism	1	1	1	1	1	1	1	1	1	1	1	1	1	1
7	21.0878	8	0	ABC transporters	1	1	1	1	1	1	1	1	1	1	1	1	1	1
7	0	8	0	Cell cycle - Caulobacter	1	1	1	1	1	1	1	1	1	1	1	1	1	1
7	21.0878	9.99609	0	Arginine and proline metabolism	1	1	1	1	1	1	1	1	1	1	1	1	1	1
8.5	21.0878	9.99609	0	Protein digestion and absorption	1	1	1	1	1	1	1	1	1	1	1	1	1	1
8.5	14.7168	9	0	Fructose and mannose metabolism	1	1	1	1	1	1	1	1	1	1	1	1	1	1
8	14.7168	9	0	Base excision repair	1	1	1	1	1	1	1	1	1	1	1	1	1	1
8	0	9	0	Pathways in cancer	1	1	1	1	1	1	1	1	1	1	1	1	1	1
8	14.7168	10.9922	0	Fluid shear stress and atherosclerosis	1	1	1	1	1	1	1	1	1	1	1	1	1	1
9	14.7168	10.9922	0	Platinum drug resistance	1	1	1	1	1	1	1	1	1	1	1	1	1	1
9	0	10	0	Metabolism of xenobiotics by cytochrome P450	1	1	1	1	1	1	1	1	1	1	1	1	1	1
9	14.7168	10	0	Hepatocellular carcinoma	1	1	1	1	1	1	1	1	1	1	1	1	1	1
8.5	14.7168	10	0	Drug metabolism - cytochrome P450	1	1	1	1	1	1	1	1	1	1	1	1	1	1
8.5	21.0878	11.9844	0	Chemical carcinogenesis	1	1	1	1	1	1	1	1	1	1	1	1	1	1
7.75	21.0878	11.9844	0	Drug metabolism - other enzymes	1	1	1	1	1	1	1	1	1	1	1	1	1	1
7.75	50.5362	11	0	Longevity regulating pathway - worm	1	1	1	1	1	1	1	1	1	1	1	1	1	1
10.5	50.5362	11	0	Quorum sensing	1	1	1	1	1	1	1	1	1	1	1	1	1	1
10.5	26.5382	11	0	Nucleotide excision repair	1	1	1	1	1	1	1	1	1	1	1	1	1	1
10	26.5382	12.9688	0	Glutathione metabolism	1	1	1	1	1	1	1	1	1	1	1	1	1	1
10	0	12.9688	0	Longevity regulating pathway - multiple species	1	1	1	1	1	1	1	1	1	1	1	1	1	1
10	26.5382	12	0	Vitamin B6 metabolism	1	1	1	1	1	1	1	1	1	1	1	1	1	1
11	26.5382	12	0	Ether lipid metabolism	1	1	1	1	1	1	1	1	1	1	1	1	1	1
11	0	12	0	Folate biosynthesis	1	1	1	1	1	1	1	1	1	1	1	1	1	1
11	26.5382	13.9375	0	Antifolate resistance	1	1	1	1	1	1	1	1	1	1	1	1	1	1
10.5	26.5382	13.9375	0	One carbon pool by folate	1	1	1	1	1	1	1	1	1	1	1	1	1	1
10.5	50.5362	13	0	Pentose and glucuronate interconversions	1	1	1	1	1	1	1	1	1	1	1	1	1	1
9.125	50.5362	13	0	Ascorbate and aldarate metabolism	1	1	1	1	1	1	1	1	1	1	1	1	1	1
9.125	60.6303	13	0	Amino sugar and nucleotide sugar metabolism	1	1	1	1	1	1	1	1	1	1	1	1	1	1
7.3125	60.6303	14.875	0	Metabolic pathways	1	1	1	1	1	1	1	1	1	1	1	1	1	1
7.3125	97.1699	14.875	0	Biosynthesis of secondary metabolites	1	1	1	1	1	1	1	1	1	1	1	1	1	1
5.03125	97.1699	14	0	Biosynthesis of amino acids	1	1	1	1	1	1	1	1	1	1	1	1	1	1
5.03125	254.569	14	0	Glycine, serine and threonine metabolism	1	1	1	1	1	1	1	1	1	1	1	1	1	1
12.75	254.569	14	0	Microbial metabolism in diverse environments	1	1	1	1	1	1	1	1	1	1	1	1	1	1
12.75	164.607	15.75	0	Glycerophospholipid metabolism	1	1	1	1	1	1	1	1	1	1	1	1	1	1
12	164.607	15.75	0	Riboflavin metabolism	1	1	1	1	1	1	1	1	1	1	1	1	1	1
12	0	15	0	RNA degradation	1	1	1	1	1	1	1	1	1	1	1	1	1	1
12	164.607	15	0	Carbon fixation in photosynthetic organisms	1	1	1	1	1	1	1	1	1	1	1	1	1	1
13.5	164.607	15	0	Pentose phosphate pathway	1	1	1	1	1	1	1	1	1	1	1	1	1	1
13.5	80.6947	16.5	0	Cysteine and methionine metabolism	1	1	1	1	1	1	1	1	1	1	1	1	1	1
13	80.6947	16.5	0	Butanoate metabolism	1	1	1	1	1	1	1	1	1	1	1	1	1	1
13	0	16	0	Carbon fixation pathways in prokaryotes	1	1	1	1	1	1	1	1	1	1	1	1	1	1
13	80.6947	16	0	Carbon metabolism	1	1	1	1	1	1	1	1	1	1	1	1	1	1
14	80.6947	16	0	Citrate cycle (TCA cycle)	1	1	1	1	1	1	1	1	1	1	1	1	1	1
14	0	17	0	Ribosome	1	1	1	1	1	1	1	1	1	1	1	1	1	1
14	80.6947	17	0	Aminoacyl-tRNA biosynthesis	1	1	1	1	1	1	1	1	1	1	1	1	1	1
13.5	80.6947	17	0
13.5	164.607	16.5	0
12.75	164.607	16.5	0
12.75	254.569	15.75	0
8.89062	254.569	15.75	0
8.89062	310.351	14.875	0
4.94531	310.351	14.875	0
		13.9375	0
		13.9375	0
		12.9688	0
		12.9688	0
		11.9844	0
		11.9844	0
		10.9922	0
		10.9922	0
		9.99609	0
		9.99609	0
		8.99805	0
		8.99805	0
		7.99902	0
		7.99902	0
		6.99951	0
		6.99951	0
		5.99976	0
		5.99976	0
		4.99988	0
		4.99988	0
		3.99994	0
		3.99994	0
		2.99997	0
		2.99997	0
		1.99998	0
		1.99998	8.30181
		18.5	8.30181
		18.5	5.9792
		18	5.9792
		18	0
		18	5.9792
		19	5.9792
		19	0
		19	5.9792
		18.5	5.9792
		18.5	8.30181
		10.25	8.30181
		10.25	195.893
		43.1501	195.893
		43.1501	107.205
		28.4375	107.205
		28.4375	66.2403
		23.4062	66.2403
		23.4062	21.6803
		20.9375	21.6803
		20.9375	1.71261
		20	1.71261
		20	0
		20	1.71261
		21.875	1.71261
		21.875	0
		21	0
		21	0
		21	0
		22.75	0
		22.75	0
		22	0
		22	0
		22	0
		23.5	0
		23.5	0
		23	0
		23	0
		23	0
		24	0
		24	0
		24	0
		23.5	0
		23.5	0
		22.75	0
		22.75	0
		21.875	0
		21.875	1.71261
		20.9375	1.71261
		20.9375	21.6803
		25.875	21.6803
		25.875	4.02938
		25	4.02938
		25	0
		25	4.02938
		26.75	4.02938
		26.75	2.70119
		26	2.70119
		26	0
		26	2.70119
		27.5	2.70119
		27.5	0
		27	0
		27	0
		27	0
		28	0
		28	0
		28	0
		27.5	0
		27.5	2.70119
		26.75	2.70119
		26.75	4.02938
		25.875	4.02938
		25.875	21.6803
		23.4062	21.6803
		23.4062	66.2403
		33.4688	66.2403
		33.4688	34.206
		29.875	34.206
		29.875	5.3972
		29	5.3972
		29	0
		29	5.3972
		30.75	5.3972
		30.75	2.83395
		30	2.83395
		30	0
		30	2.83395
		31.5	2.83395
		31.5	1.74167
		31	1.74167
		31	0
		31	1.74167
		32	1.74167
		32	0
		32	1.74167
		31.5	1.74167
		31.5	2.83395
		30.75	2.83395
		30.75	5.3972
		29.875	5.3972
		29.875	34.206
		37.0625	34.206
		37.0625	19.2987
		33.75	19.2987
		33.75	6.53772
		33	6.53772
		33	0
		33	6.53772
		34.5	6.53772
		34.5	3.27438
		34	3.27438
		34	0
		34	3.27438
		35	3.27438
		35	0
		35	3.27438
		34.5	3.27438
		34.5	6.53772
		33.75	6.53772
		33.75	19.2987
		40.375	19.2987
		40.375	18.1137
		37.625	18.1137
		37.625	6.03299
		36.5	6.03299
		36.5	0
		36	0
		36	0
		36	0
		37	0
		37	0
		37	0
		36.5	0
		36.5	6.03299
		38.75	6.03299
		38.75	2.53301
		38	2.53301
		38	0
		38	2.53301
		39.5	2.53301
		39.5	0.81285
		39	0.81285
		39	0
		39	0.81285
		40	0.81285
		40	0
		40	0.81285
		39.5	0.81285
		39.5	2.53301
		38.75	2.53301
		38.75	6.03299
		37.625	6.03299
		37.625	18.1137
		43.125	18.1137
		43.125	10.7114
		41.75	10.7114
		41.75	2.0192
		41	2.0192
		41	0
		41	2.0192
		42.5	2.0192
		42.5	1.29866
		42	1.29866
		42	0
		42	1.29866
		43	1.29866
		43	0
		43	1.29866
		42.5	1.29866
		42.5	2.0192
		41.75	2.0192
		41.75	10.7114
		44.5	10.7114
		44.5	4.77808
		44	4.77808
		44	0
		44	4.77808
		45	4.77808
		45	0
		45	4.77808
		44.5	4.77808
		44.5	10.7114
		43.125	10.7114
		43.125	18.1137
		40.375	18.1137
		40.375	19.2987
		37.0625	19.2987
		37.0625	34.206
		33.4688	34.206
		33.4688	66.2403
		28.4375	66.2403
		28.4375	107.205
		57.8628	107.205
		57.8628	82.0064
		49.1865	82.0064
		49.1865	5.32138
		46	5.32138
		46	0
		46	5.32138
		52.373	5.32138
		52.373	5.04121
		47.9961	5.04121
		47.9961	0
		47	0
		47	0
		47	0
		48.9922	0
		48.9922	0
		48	0
		48	0
		48	0
		49.9844	0
		49.9844	0
		49	0
		49	0
		49	0
		50.9688	0
		50.9688	0
		50	0
		50	0
		50	0
		51.9375	0
		51.9375	0
		51	0
		51	0
		51	0
		52.875	0
		52.875	0
		52	0
		52	0
		52	0
		53.75	0
		53.75	0
		53	0
		53	0
		53	0
		54.5	0
		54.5	0
		54	0
		54	0
		54	0
		55	0
		55	0
		55	0
		54.5	0
		54.5	0
		53.75	0
		53.75	0
		52.875	0
		52.875	0
		51.9375	0
		51.9375	0
		50.9688	0
		50.9688	0
		49.9844	0
		49.9844	0
		48.9922	0
		48.9922	0
		47.9961	0
		47.9961	5.04121
		56.75	5.04121
		56.75	1.52459
		56	1.52459
		56	0
		56	1.52459
		57.5	1.52459
		57.5	0.630667
		57	0.630667
		57	0
		57	0.630667
		58	0.630667
		58	0
		58	0.630667
		57.5	0.630667
		57.5	1.52459
		56.75	1.52459
		56.75	5.04121
		52.373	5.04121
		52.373	5.32138
		49.1865	5.32138
		49.1865	82.0064
		66.5391	82.0064
		66.5391	43.2005
		60.3125	43.2005
		60.3125	15.7196
		59	15.7196
		59	0
		59	15.7196
		61.625	15.7196
		61.625	10.34
		60.5	10.34
		60.5	2.83743
		60	2.83743
		60	0
		60	2.83743
		61	2.83743
		61	0
		61	2.83743
		60.5	2.83743
		60.5	10.34
		62.75	10.34
		62.75	3.75682
		62	3.75682
		62	0
		62	3.75682
		63.5	3.75682
		63.5	0
		63	0
		63	0
		63	0
		64	0
		64	0
		64	0
		63.5	0
		63.5	3.75682
		62.75	3.75682
		62.75	10.34
		61.625	10.34
		61.625	15.7196
		60.3125	15.7196
		60.3125	43.2005
		72.7656	43.2005
		72.7656	38.4387
		67.5625	38.4387
		67.5625	7.99804
		65.5	7.99804
		65.5	1.4202
		65	1.4202
		65	0
		65	1.4202
		66	1.4202
		66	0
		66	1.4202
		65.5	1.4202
		65.5	7.99804
		69.625	7.99804
		69.625	7.47517
		67.75	7.47517
		67.75	3.43457
		67	3.43457
		67	0
		67	3.43457
		68.5	3.43457
		68.5	1.09352
		68	1.09352
		68	0
		68	1.09352
		69	1.09352
		69	0
		69	1.09352
		68.5	1.09352
		68.5	3.43457
		67.75	3.43457
		67.75	7.47517
		71.5	7.47517
		71.5	5.25895
		70.5	5.25895
		70.5	1.07576
		70	1.07576
		70	0
		70	1.07576
		71	1.07576
		71	0
		71	1.07576
		70.5	1.07576
		70.5	5.25895
		72.5	5.25895
		72.5	2.78546
		72	2.78546
		72	0
		72	2.78546
		73	2.78546
		73	0
		73	2.78546
		72.5	2.78546
		72.5	5.25895
		71.5	5.25895
		71.5	7.47517
		69.625	7.47517
		69.625	7.99804
		67.5625	7.99804
		67.5625	38.4387
		77.9688	38.4387
		77.9688	19.1428
		74.9375	19.1428
		74.9375	0.413874
		74	0.413874
		74	0
		74	0.413874
		75.875	0.413874
		75.875	0
		75	0
		75	0
		75	0
		76.75	0
		76.75	0
		76	0
		76	0
		76	0
		77.5	0
		77.5	0
		77	0
		77	0
		77	0
		78	0
		78	0
		78	0
		77.5	0
		77.5	0
		76.75	0
		76.75	0
		75.875	0
		75.875	0.413874
		74.9375	0.413874
		74.9375	19.1428
		81	19.1428
		81	8.68884
		79.5	8.68884
		79.5	0
		79	0
		79	0
		79	0
		80	0
		80	0
		80	0
		79.5	0
		79.5	8.68884
		82.5	8.68884
		82.5	3.62654
		81.5	3.62654
		81.5	0.487066
		81	0.487066
		81	0
		81	0.487066
		82	0.487066
		82	0
		82	0.487066
		81.5	0.487066
		81.5	3.62654
		83.5	3.62654
		83.5	1.73756
		83	1.73756
		83	0
		83	1.73756
		84	1.73756
		84	0
		84	1.73756
		83.5	1.73756
		83.5	3.62654
		82.5	3.62654
		82.5	8.68884
		81	8.68884
		81	19.1428
		77.9688	19.1428
		77.9688	38.4387
		72.7656	38.4387
		72.7656	43.2005
		66.5391	43.2005
		66.5391	82.0064
		57.8628	82.0064
		57.8628	107.205
		43.1501	107.205
		43.1501	195.893
		26.7001	195.893

## Sheet: XLSTAT_20200826_222415_1_HID
5.1875	483.939	1	0	1.875	483.939	1	93
1.5	483.939	2	0	1	483.939	2	93
1.5	69.4463	3	0	1	0	3	93
1	69.4463	4	0	1	483.939	4	93
1	0	5	0	2.75	483.939
1	69.4463	6	0	2.75	200.648
2	69.4463	7	0	2	200.648
2	0	8	0	2	0
2	69.4463	9	0	2	200.648
1.5	69.4463	10	0	3.5	200.648
1.5	483.939	11	0	3.5	116.866
8.875	483.939	12	0	3	116.866
8.875	200.648	13	0	3	0
5.625	200.648	14	0	3	116.866
5.625	28.3581			4	116.866
3.75	28.3581			4	0
3.75	8.82674			4	116.866
3	8.82674			3.5	116.866
3	0			3.5	200.648
3	8.82674			2.75	200.648
4.5	8.82674			2.75	483.939
4.5	1.49718			1.875	483.939
4	1.49718
4	0
4	1.49718
5	1.49718
5	0
5	1.49718
4.5	1.49718
4.5	8.82674
3.75	8.82674
3.75	28.3581
7.5	28.3581
7.5	26.2486
6.5	26.2486
6.5	10.2712
6	10.2712
6	0
6	10.2712
7	10.2712
7	0
7	10.2712
6.5	10.2712
6.5	26.2486
8.5	26.2486
8.5	12.9887
8	12.9887
8	0
8	12.9887
9	12.9887
9	0
9	12.9887
8.5	12.9887
8.5	26.2486
7.5	26.2486
7.5	28.3581
5.625	28.3581
5.625	200.648
12.125	200.648
12.125	116.866
10.75	116.866
10.75	20.6629
10	20.6629
10	0
10	20.6629
11.5	20.6629
11.5	0
11	0
11	0
11	0
12	0
12	0
12	0
11.5	0
11.5	20.6629
10.75	20.6629
10.75	116.866
13.5	116.866
13.5	59.4746
13	59.4746
13	0
13	59.4746
14	59.4746
14	0
14	59.4746
13.5	59.4746
13.5	116.866
12.125	116.866
12.125	200.648
8.875	200.648
8.875	483.939
5.1875	483.939

## Sheet: Feuil7_HID
0	0	0	0	0	0	0	0	0	0	0	0	0	0	0	0	0	0	1	0	0	0	0	0	0	0	0	0
0	167	0	167	0	167	0	166	0	166	0	167	0	167	0	166	0	167	1	167	0	167	0	167	0	166	0	167
21	167	21	167	21	167	20	166	20	166	21	167	21	167	20	166	21	167	21.9	167	20	167	19	167	19	166	20	167
21	0	21	0	21	0	20	0	20	0	21	0	21	0	20	0	21	0	21.9	0	20	0	19	0	19	0	20	0
21	6	21	6	21	6	20	7	20	7	21	6	21	6	20	7	21	6	21.9	6	20	6	19	6	19	7	20	6
42	6	42	6	42	6	40	7	40	7	42	6	42	6	40	7	42	6	42.8	6	40	6	38	6	38	7	40	6
42	0	42	0	42	0	40	0	40	0	42	0	42	0	40	0	42	0	42.8	0	40	0	38	0	38	0	40	0
42	2	42	2	42	2	40	2	40	2	42	2	42	2	40	2	42	2	42.8	2	40	2	38	2	38	2	40	2
63	2	63	2	63	2	60	2	60	2	63	2	63	2	60	2	63	2	63.7	2	60	2	57	2	57	2	60	2
63	0	63	0	63	0	60	0	60	0	63	0	63	0	60	0	63	0	63.7	0	60	0	57	0	57	0	60	0
63	0	63	0	63	0	60	0	60	0	63	0	63	0	60	0	63	0	63.7	0	60	0	57	0	57	0	60	0
84	0	84	0	84	0	80	0	80	0	84	0	84	0	80	0	84	0	84.6	0	80	0	76	0	76	0	80	0
84	0	84	0	84	0	80	0	80	0	84	0	84	0	80	0	84	0	84.6	0	80	0	76	0	76	0	80	0
84	0	84	0	84	0	80	0	80	0	84	0	84	0	80	0	84	0	84.6	0	80	0	76	0	76	0	80	0
105	0	105	0	105	0	100	0	100	0	105	0	105	0	100	0	105	0	105.5	0	100	0	95	0	95	0	100	0
105	0	105	0	105	0	100	0	100	0	105	0	105	0	100	0	105	0	105.5	0	100	0	95	0	95	0	100	0
105	1	105	1	105	1	100	1	100	1	105	1	105	1	100	1	105	1	105.5	1	100	1	95	1	95	1	100	1
126	1	126	1	126	1	120	1	120	1	126	1	126	1	120	1	126	1	126.4	1	120	1	114	1	114	1	120	1
126	0	126	0	126	0	120	0	120	0	126	0	126	0	120	0	126	0	126.4	0	120	0	114	0	114	0	120	0
126	0	126	0	126	0	120	0	120	0	126	0	126	0	120	0	126	0	126.4	0	120	0	114	0	114	0	120	0
147	0	147	0	147	0	140	0	140	0	147	0	147	0	140	0	147	0	147.3	0	140	0	133	0	133	0	140	0
147	0	147	0	147	0	140	0	140	0	147	0	147	0	140	0	147	0	147.3	0	140	0	133	0	133	0	140	0
147	0	147	0	147	0	140	0	140	0	147	0	147	0	140	0	147	0	147.3	0	140	0	133	0	133	0	140	0
168	0	168	0	168	0	160	0	160	0	168	0	168	0	160	0	168	0	168.2	0	160	0	152	0	152	0	160	0
168	0	168	0	168	0	160	0	160	0	168	0	168	0	160	0	168	0	168.2	0	160	0	152	0	152	0	160	0
168	0	168	0	168	0	160	0	160	0	168	0	168	0	160	0	168	0	168.2	0	160	0	152	0	152	0	160	0
189	0	189	0	189	0	180	0	180	0	189	0	189	0	180	0	189	0	189.1	0	180	0	171	0	171	0	180	0
189	0	189	0	189	0	180	0	180	0	189	0	189	0	180	0	189	0	189.1	0	180	0	171	0	171	0	180	0
189	1	189	1	189	1	180	1	180	1	189	1	189	1	180	1	189	1	189.1	1	180	1	171	1	171	1	180	1
210	1	210	1	210	1	200	1	200	1	210	1	210	1	200	1	210	1	210	1	200	1	190	1	190	1	200	1
210	0	210	0	210	0	200	0	200	0	210	0	210	0	200	0	210	0	210	0	200	0	190	0	190	0	200	0

## Sheet: XLSTAT_20200826_012222_1_HID
3.69531	148.013	13.6582	66.2322		CP046578 wDimm [C]	CP046579 wCtub [J]	MJMG01000000 wPpe [L]	WQMQ00000000 wApol [S]	CP051608 wDcit [?]	AM999887 wPel [B]	CP021120 wCmeg [A]	CP034333 wBmal [D]	wChem PL13 [T]	AP013028 wClec [F]	CP051157 wCfeJ [?]	AE017196 wDmel [A]	CP015510 wFcan [E]	CP051156 wCfelT [?]
1.5	148.013	4.33203	66.2322	ko01003 Glycosyltransferases	1	1	1	1	1	1	1	1	1	1	1	1	1	1
1.5	7.91612	4.33203	17.5151	ko00536 Glycosaminoglycan binding proteins	1	1	1	1	1	1	1	1	1	1	1	1	1	1
1	7.91612	1.75	17.5151	ko01504 Antimicrobial resistance genes	1	1	1	1	1	1	1	1	1	1	1	1	1	1
1	0	1.75	5.13268	ko03021 Transcription machinery	1	1	1	1	1	1	1	1	1	1	1	1	1	1
1	7.91612	1	5.13268	ko03032 DNA replication proteins	1	1	1	1	1	1	1	1	1	1	1	1	1	1
2	7.91612	1	0	ko01000 Enzymes	1	1	1	1	1	1	1	1	1	1	1	1	1	1
2	0	1	5.13268	ko03009 Ribosome biogenesis	1	1	1	1	1	1	1	1	1	1	1	1	1	1
2	7.91612	2.5	5.13268	ko00001 KEGG Orthology	1	1	1	1	1	1	1	1	1	1	1	1	1	1
1.5	7.91612	2.5	3.71429	ko03400 DNA repair and recombination proteins	1	1	1	1	1	1	1	1	1	1	1	1	1	1
1.5	148.013	2	3.71429	ko01011 Peptidoglycan biosynthesis and degradation proteins	1	1	1	1	1	1	1	1	1	1	1	1	1	1
5.89062	148.013	2	0	ko03036 Chromosome and associated proteins	1	1	1	1	1	1	1	1	1	1	1	1	1	1
5.89062	69.0687	2	3.71429	ko02048 Prokaryotic defense system	1	1	1	1	1	1	1	1	1	1	1	1	1	1
3.5	69.0687	3	3.71429	ko01002 Peptidases and inhibitors	1	1	1	1	1	1	1	1	1	1	1	1	1	1
3.5	37.4981	3	0	ko04812 Cytoskeleton proteins	1	1	1	1	1	1	1	1	1	1	1	1	1	1
3	37.4981	3	3.71429	ko01001 Protein kinases	1	1	1	1	1	1	1	1	1	1	1	1	1	1
3	0	2.5	3.71429	ko02022 Two-component system	1	1	1	1	1	1	1	1	1	1	1	1	1	1
3	37.4981	2.5	5.13268	ko02000 Transporters	1	1	1	1	1	1	1	1	1	1	1	1	1	1
4	37.4981	1.75	5.13268	ko03000 Transcription factors	1	1	1	1	1	1	1	1	1	1	1	1	1	1
4	0	1.75	17.5151	ko01007 Amino acid related enzymes	1	1	1	1	1	1	1	1	1	1	1	1	1	1
4	37.4981	6.91406	17.5151	ko03011 Ribosome	1	1	1	1	1	1	1	1	1	1	1	1	1	1
3.5	37.4981	6.91406	11.6796	ko03016 Transfer RNA biogenesis	1	1	1	1	1	1	1	1	1	1	1	1	1	1
3.5	69.0687	4.5	11.6796	ko01009 Protein phosphatases and associated proteins	1	1	1	1	1	1	1	1	1	1	1	1	1	1
8.28125	69.0687	4.5	6.39173	ko04131 Membrane trafficking	1	1	1	1	1	1	1	1	1	1	1	1	1	1
8.28125	48.4606	4	6.39173	ko03019 Messenger RNA biogenesis	1	1	1	1	1	1	1	1	1	1	1	1	1	1
5.75	48.4606	4	0	ko04147 Exosome	1	1	1	1	1	1	1	1	1	1	1	1	1	1
5.75	5.00592	4	6.39173	ko01006 Prenyltransferases	1	1	1	1	1	1	1	1	1	1	1	1	1	1
5	5.00592	5	6.39173	ko01004 Lipid biosynthesis proteins	1	1	1	1	1	1	1	1	1	1	1	1	1	1
5	0	5	0	ko03029 Mitochondrial biogenesis	1	1	1	1	1	1	1	1	1	1	1	1	1	1
5	5.00592	5	6.39173	ko03051 Proteasome	1	1	1	1	1	1	1	1	1	1	1	1	1	1
6.5	5.00592	4.5	6.39173	ko00194 Photosynthesis proteins	1	1	1	1	1	1	1	1	1	1	1	1	1	1
6.5	2.35529	4.5	11.6796	ko03012 Translation factors	1	1	1	1	1	1	1	1	1	1	1	1	1	1
6	2.35529	9.32812	11.6796	ko02044 Secretion system	1	1	1	1	1	1	1	1	1	1	1	1	1	1
6	0	9.32812	8.65749	ko03110 Chaperones and folding catalysts	1	1	1	1	1	1	1	1	1	1	1	1	1	1
6	2.35529	6.875	8.65749
7	2.35529	6.875	2.96221
7	0	6	2.96221
7	2.35529	6	0
6.5	2.35529	6	2.96221
6.5	5.00592	7.75	2.96221
5.75	5.00592	7.75	1.38988
5.75	48.4606	7	1.38988
10.8125	48.4606	7	0
10.8125	23.0008	7	1.38988
8.875	23.0008	8.5	1.38988
8.875	12.1552	8.5	1.29964
8	12.1552	8	1.29964
8	0	8	0
8	12.1552	8	1.29964
9.75	12.1552	9	1.29964
9.75	7.80167	9	0
9	7.80167	9	1.29964
9	0	8.5	1.29964
9	7.80167	8.5	1.38988
10.5	7.80167	7.75	1.38988
10.5	7.54541	7.75	2.96221
10	7.54541	6.875	2.96221
10	0	6.875	8.65749
10	7.54541	11.7812	8.65749
11	7.54541	11.7812	5.83337
11	0	10.5	5.83337
11	7.54541	10.5	1.34927
10.5	7.54541	10	1.34927
10.5	7.80167	10	0
9.75	7.80167	10	1.34927
9.75	12.1552	11	1.34927
8.875	12.1552	11	0
8.875	23.0008	11	1.34927
12.75	23.0008	10.5	1.34927
12.75	16.3594	10.5	5.83337
12	16.3594	13.0625	5.83337
12	0	13.0625	4.88479
12	16.3594	12	4.88479
13.5	16.3594	12	0
13.5	4.81956	12	4.88479
13	4.81956	14.125	4.88479
13	0	14.125	3.83599
13	4.81956	13	3.83599
14	4.81956	13	0
14	0	13	3.83599
14	4.81956	15.25	3.83599
13.5	4.81956	15.25	3.15369
13.5	16.3594	14	3.15369
12.75	16.3594	14	0
12.75	23.0008	14	3.15369
10.8125	23.0008	16.5	3.15369
10.8125	48.4606	16.5	1.79461
8.28125	48.4606	15.5	1.79461
8.28125	69.0687	15.5	0
5.89062	69.0687	15	0
5.89062	148.013	15	0
3.69531	148.013	15	0
		16	0
		16	0
		16	0
		15.5	0
		15.5	1.79461
		17.5	1.79461
		17.5	1.32692
		17	1.32692
		17	0
		17	1.32692
		18	1.32692
		18	0
		18	1.32692
		17.5	1.32692
		17.5	1.79461
		16.5	1.79461
		16.5	3.15369
		15.25	3.15369
		15.25	3.83599
		14.125	3.83599
		14.125	4.88479
		13.0625	4.88479
		13.0625	5.83337
		11.7812	5.83337
		11.7812	8.65749
		9.32812	8.65749
		9.32812	11.6796
		6.91406	11.6796
		6.91406	17.5151
		4.33203	17.5151
		4.33203	66.2322
		22.9844	66.2322
		22.9844	23.2737
		19.75	23.2737
		19.75	5.33295
		19	5.33295
		19	0
		19	5.33295
		20.5	5.33295
		20.5	3.28186
		20	3.28186
		20	0
		20	3.28186
		21	3.28186
		21	0
		21	3.28186
		20.5	3.28186
		20.5	5.33295
		19.75	5.33295
		19.75	23.2737
		26.2188	23.2737
		26.2188	19.3084
		23.5	19.3084
		23.5	3.52029
		22.5	3.52029
		22.5	2.2656
		22	2.2656
		22	0
		22	2.2656
		23	2.2656
		23	0
		23	2.2656
		22.5	2.2656
		22.5	3.52029
		24.5	3.52029
		24.5	2.63768
		24	2.63768
		24	0
		24	2.63768
		25	2.63768
		25	0
		25	2.63768
		24.5	2.63768
		24.5	3.52029
		23.5	3.52029
		23.5	19.3084
		28.9375	19.3084
		28.9375	14.951
		26.75	14.951
		26.75	5.91352
		26	5.91352
		26	0
		26	5.91352
		27.5	5.91352
		27.5	2.33002
		27	2.33002
		27	0
		27	2.33002
		28	2.33002
		28	0
		28	2.33002
		27.5	2.33002
		27.5	5.91352
		26.75	5.91352
		26.75	14.951
		31.125	14.951
		31.125	13.0877
		29.75	13.0877
		29.75	0
		29	0
		29	0
		29	0
		30.5	0
		30.5	0
		30	0
		30	0
		30	0
		31	0
		31	0
		31	0
		30.5	0
		30.5	0
		29.75	0
		29.75	13.0877
		32.5	13.0877
		32.5	4.1872
		32	4.1872
		32	0
		32	4.1872
		33	4.1872
		33	0
		33	4.1872
		32.5	4.1872
		32.5	13.0877
		31.125	13.0877
		31.125	14.951
		28.9375	14.951
		28.9375	19.3084
		26.2188	19.3084
		26.2188	23.2737
		22.9844	23.2737
		22.9844	66.2322
		13.6582	66.2322
